# Supplementary material for: Engineering of Nanostructured WO3 Powders for Asymmetric Supercapacitors
Source: Nanomaterials (Basel). 2022 Nov 24;12(23):4168. doi: 10.3390/nano12234168 (PMC9738873; doi:10.3390/nano12234168)
Supplement: Supplementary file 1 [file nanomaterials-12-04168-s001.zip]

Archive with 1 entries (1 files):
- nanomaterials-2011765-supplementary/nanomaterials-2011765-supplementary materials.pdf
